# Supplementary material for: Risk Prediction Models for Peri-Operative Mortality in Patients Undergoing Major Vascular Surgery with Particular Focus on Ruptured Abdominal Aortic Aneurysms: A Scoping Review
Source: J Clin Med. 2023 Aug 24;12(17):5505. doi: 10.3390/jcm12175505 (PMC10488165; doi:10.3390/jcm12175505)
Supplement: Supplementary file 1 [file jcm-12-05505-s001.zip]

Archive with 1 entries (1 files):
- jcm-2533226-supplementary.pdf
